# Supplementary material for: Pangenome graphs improve the analysis of structural variants in rare genetic diseases
Source: Nat Commun. 2024 Jan 22;15:657. doi: 10.1038/s41467-024-44980-2 (PMC10803329; doi:10.1038/s41467-024-44980-2)
Supplement: Supplementary file 4 — Supplementary Data 1 [file 41467_2024_44980_MOESM4_ESM.xlsx]

## Sheet: Sheet1
Supplementary Data 1: List of previous clinical assays that were performed for each proband, including exomesequencing (ES), whole genome sequencing (WGS) and chromosomal microarray (CMA).
Proband	Assays	Proband	Assays	Proband	Assays	Proband	Assays
GA4K1-01	ES,WGS	GA4K68-01	ES,WGS	GA4K137-01	ES,WGS	GA4K201-01	ES,WGS
GA4K2-01	ES,WGS,CMA	GA4K69-01	ES,WGS	GA4K138-01	ES	GA4K202-01	ES,WGS
GA4K3-01	ES	GA4K70-01	ES,WGS	GA4K139-01	ES,WGS,CMA	GA4K203-01	ES
GA4K4-01	ES,WGS	GA4K71-01	ES,WGS,CMA	GA4K139-04	ES,CMA	GA4K204-01	ES,WGS
GA4K5-01	ES,WGS	GA4K72-01	ES,WGS	GA4K140-01	ES,WGS	GA4K205-04	ES
GA4K6-01	ES,WGS	GA4K73-01	ES,WGS	GA4K141-01	ES	GA4K205-01	ES
GA4K7-01	ES,WGS	GA4K74-01	ES,WGS	GA4K142-01	ES	GA4K206-01	ES,WGS
GA4K8-01	ES,WGS	GA4K75-01	ES,WGS,CMA	GA4K143-01	ES	GA4K207-01	ES
GA4K9-01	ES,WGS,CMA	GA4K76-01	ES,WGS,CMA	GA4K144-01	ES,WGS	GA4K208-01	ES,WGS
GA4K10-01	ES,WGS	GA4K77-01	ES,WGS	GA4K145-01	ES	GA4K209-01	ES,WGS
GA4K11-01	ES	GA4K78-01	ES,WGS	GA4K146-01	ES,WGS	GA4K210-01	ES
GA4K12-01	ES,WGS,CMA	GA4K79-01	ES,WGS	GA4K147-01	ES	GA4K211-01C	WGS,CMA
GA4K13-01	ES,WGS,CMA	GA4K80-01	ES,WGS,CMA	GA4K148-01	ES	GA4K212-01	ES
GA4K14-01	ES,WGS	GA4K81-01	ES,WGS	GA4K149-01	ES,CMA	GA4K212-04	ES
GA4K15-01	ES,WGS	GA4K82-01	ES,WGS	GA4K150-01	ES	GA4K212-05	ES
GA4K16-01	ES,WGS,CMA	GA4K83-01	ES,WGS	GA4K151-01	ES	GA4K212-06	ES
GA4K17-01	ES,WGS	GA4K84-01	ES,WGS	GA4K152-01	ES	GA4K212-07	ES
GA4K18-01	ES,WGS	GA4K85-01	ES,WGS,CMA	GA4K153-01	ES,WGS	GA4K213-01	ES
GA4K19-01	ES,WGS,CMA	GA4K86-01	ES,WGS	GA4K153-04	ES,WGS	GA4K214-01	ES
GA4K20	ES	GA4K87-01	ES,WGS	GA4K153-05	ES,WGS	GA4K215-01	ES
GA4K21	ES	GA4K88-01	ES,WGS	GA4K154-01	ES	GA4K216-01	ES
GA4K22	ES,WGS	GA4K89-01	ES,WGS	GA4K155-01	ES	GA4K217-01	ES
GA4K23	ES,WGS	GA4K90-01	ES,WGS	GA4K156-01	ES	GA4K218-01	ES,WGS
GA4K24	ES	GA4K91-01	ES,CMA	GA4K157-01	ES	GA4K219-01	ES
GA4K25	ES,WGS	GA4K92-01	ES,CMA	GA4K158-01	ES,WGS	GA4K220-01	ES
GA4K26	ES,WGS	GA4K93-01	ES	GA4K159-01	ES	GA4K221-01	ES
GA4K27	ES	GA4K94-01	ES	GA4K160-01	ES	GA4K222-01	ES
GA4K28	ES	GA4K95-01	ES	GA4K161-01	ES,WGS	GA4K223-01	ES,WGS
GA4K29	ES	GA4K96-01	ES,WGS	GA4K162-01	ES,WGS,CMA	GA4K224-01	ES
GA4K30	ES,WGS	GA4K97-01	ES	GA4K163-01	ES,CMA	GA4K225-04	ES
GA4K31	ES,WGS	GA4K98-01	ES	GA4K164-04	ES	GA4K225-01	ES
GA4K32	ES,WGS	GA4K99-01	ES	GA4K164-01	ES,CMA	GA4K226-01	ES
GA4K33	ES,WGS	GA4K100-01	ES	GA4K165-01	ES	GA4K226-04	ES
GA4K34	ES	GA4K101-01	ES	GA4K166-01	ES,WGS	GA4K226-05	ES
GA4K35	ES,WGS	GA4K102-01	ES	GA4K166-04	ES,WGS	GA4K226-06	ES
GA4K36	ES,WGS	GA4K103-01	ES,WGS	GA4K167-01	ES,WGS	GA4K226-08	ES
GA4K37	ES	GA4K104-01	ES,WGS	GA4K168-01	ES,WGS	GA4K227-01	ES
GA4K38	ES	GA4K105-01	ES,WGS	GA4K169-01	ES,WGS,CMA	GA4K227-04	ES
GA4K39	ES	GA4K106-01	ES,WGS	GA4K170-01	ES,WGS	GA4K227-05	ES
GA4K40	ES	GA4K107-01	ES,WGS,CMA	GA4K171-01	ES,WGS	GA4K228-01	ES
GA4K41	ES,WGS	GA4K108-01	ES	GA4K172-01	ES,WGS	GA4K229-01	ES
GA4K42	ES,WGS	GA4K109-01	ES,WGS	GA4K173-01	ES	GA4K230-01	ES
GA4K43	ES,WGS	GA4K110-01	ES,WGS	GA4K174-01	ES,WGS	GA4K231-01	ES,WGS,CMA
GA4K44	ES,WGS,CMA	GA4K111-01	ES	GA4K174-04	ES	GA4K231-04	ES,WGS,CMA
GA4K45	ES,WGS,CMA	GA4K112-01	ES,CMA	GA4K174-05	ES	GA4K232-01	ES,WGS,CMA
GA4K46	ES	GA4K112-04	ES	GA4K175-01	ES,WGS	GA4K233-01	ES,WGS,CMA
GA4K47	ES	GA4K113-01	ES	GA4K176-01	ES,WGS	GA4K234-01	ES,WGS,CMA
GA4K48	ES	GA4K114-01	ES,WGS,CMA	GA4K177-01	ES,WGS	GA4K235-01	ES,WGS,CMA
GA4K49	ES,WGS	GA4K115-01	ES	GA4K178-01	ES,WGS	GA4K236-01A	WGS
GA4K50	ES,WGS	GA4K116-01	ES,WGS,CMA	GA4K179-01	ES,WGS	GA4K237-01	ES,WGS,CMA
GA4K51	ES,WGS	GA4K117-01	ES,WGS	GA4K180-01	ES,WGS	GA4K237-04	ES,WGS,CMA
GA4K52	ES	GA4K118-01	ES,WGS	GA4K181-05	ES,WGS	GA4K238-01	ES
GA4K53	ES	GA4K119-01	ES,WGS	GA4K181-06	ES,WGS	GA4K239-01	ES
GA4K54	ES,WGS	GA4K120-01	ES,WGS	GA4K182-01	ES,WGS,CMA	GA4K240-01	ES
GA4K55	ES,WGS	GA4K121-01	ES,WGS	GA4K183-01	ES,WGS	GA4K241-01	ES,WGS,CMA
GA4K56	ES	GA4K122-01	ES	GA4K184-06	ES	GA4K242-01	ES
GA4K57	ES,WGS	GA4K123-01	ES	GA4K185-01	ES,WGS	GA4K251-01	ES,CMA
GA4K58	ES,WGS	GA4K124-01	ES,WGS	GA4K186-01	ES,WGS	GA4K251-04	ES,CMA
GA4K59	ES	GA4K125-01	ES,WGS	GA4K187-01	ES,WGS	GA4K251-05	ES,CMA
GA4K59-05	ES	GA4K126-01	ES	GA4K188-01	ES,WGS	GA4K252-01	ES,CMA
GA4K60	ES,WGS	GA4K126-04	ES	GA4K189-01	ES,WGS	GA4K253-01	ES,CMA
GA4K61	ES,WGS	GA4K126-05	ES	GA4K190-01	ES,WGS	GA4K254-01	ES
GA4K62-01	ES,WGS	GA4K127-01	ES,WGS	GA4K191-01	ES	GA4K243-01	ES,CMA
GA4K63-01	ES,WGS	GA4K128-01	ES,WGS	GA4K192-01	ES	GA4K244-04	ES,CMA
GA4K64-01	ES,WGS,CMA	GA4K129-01	ES,WGS	GA4K193-01	ES,WGS	GA4K244-01	ES,CMA
GA4K65-01	ES,WGS	GA4K130-01	ES,WGS	GA4K194-01	ES,WGS	GA4K245-01	ES,CMA
GA4K66-04	ES	GA4K131-01	ES,WGS	GA4K195-01	ES,WGS,CMA	GA4K246-01	ES
GA4K66-05	ES,WGS	GA4K132-01	ES,WGS	GA4K196-01	ES,WGS	GA4K247-01	ES
GA4K66-01	ES,WGS	GA4K133-01	ES	GA4K197-01	ES,WGS	GA4K248-01	ES
GA4K67-04	ES,WGS	GA4K134-01	ES,WGS	GA4K198-01	ES,WGS	GA4K249-01	ES,CMA
GA4K67-01	ES,WGS	GA4K135-01	ES,WGS	GA4K199-01	ES	GA4K249-04	ES,CMA
		GA4K136-01	ES,WGS	GA4K200-01	ES,WGS	GA4K250-01	ES,CMA
