# Supplementary material for: Pangenome graphs improve the analysis of structural variants in rare genetic diseases
Source: Nat Commun. 2024 Jan 22;15:657. doi: 10.1038/s41467-024-44980-2 (PMC10803329; doi:10.1038/s41467-024-44980-2)
Supplement: Supplementary file 5 — Supplementary Data 2 [file 41467_2024_44980_MOESM5_ESM.xlsx]

## Sheet: Sheet1
Supplementary Data 2: Summary of leading rare GA4K alleles in phrank rankings and that map to OMIM genes, together with their pathogenic potential.
Chromosome	Start	End	Gene	Genotype	Phrank score	Sample	Description
chr2	73448340	73448766	ALMS1	0/1	10.734	GA4K6-01	carrier
chr16	1464967	1471483	CLCN7	0/1	21.714	GA4K33	DEL of EXON, LOF linked only to AR disease, no 2nd coding mt
chr2	168954038	168961552	ABCB11	1/0	5.955	GA4K34	carrier
chr12	68691995	68691995	NUP107	1/0	23.635	GA4K42	exon adjacent INS, AR disease, no 2nd mutation
chr14	92014358	92016430	TRIP11	0/1	7.491	GA4K43	carrier; (multi kb DEL with exons, inherited), no 2nd variant
chr6	44306619	44310759	AARS2	0/1	6.262	GA4K45	diagnostic (2nd allele SNV)
chr16	89747687	89797146	FANCA	2023-01-01	11.644	GA4K50	LARGE 50kb GENE DEL inherited from 1 parent, no 2nd variant
chr16	46692790	46701252	ORC6	1/0	19.056	GA4K87-01	carrier; (multi kb DEL with exons, maternal), no 2nd variant
chr9	133062454	133083012	CEL	1/0	6.464	GA4K87-01	frameshift VNTR (200bp) in terminal exon - reported with uncertain significance in disease - no reported DM in family
chr1	202332934	202341602	UBE2T	0/1	36.288	GA4K88-01	carrier; (multi kb DEL with exons, paternally inherited), no 2nd variant
chr16	50722536	50723555	NOD2	1/0	11.684	GA4K90-01	DEL of NOD2 where missense variation linked to BLAU SDR - low phenotypic fit
chr22	17183464	17189024	ADA2	1/0	10.841	GA4K93-01	carrier
chr14	87925160	87956830	GALC	0/1	8.468	GA4K105-01	carrier; DEL of GALC reported Likely Pathogenic in ClinVar, AR disease, no 2nd coding mt
chr7	138095272	138099856	AKR1D1	0/1	7.247	GA4K116-01	carrier
chr17	18293722	18356461	TOP3A	0/1	5.407	GA4K124-01	carrier; (60kb DEL with exons + other genes, paternal), AR disease - no 2nd variant
chr2	162280989	162282198	IFIH1	0/1	6.171	GA4K137-01	DEL of IFIH1 exon, immunodeficiency linked to AR LOF, not fitting pt phenotype
chr19	53805788	53808020	NLRP12	0/1	19.475	GA4K153-01	DEL of exon where LOF SNV is ClinVar LP variant in NLRP12 causing AD cold autoinflammatory sdr; phenotypic FIT? DIAGNOSTIC?
chr2	231272533	231275041	ARMC9	0/1	7.184	GA4K157-01	carrier
chr8	142875528	142913101	CYP11B1	1/0	13.311	GA4K158-01	carrier; DEL of CYP11B1 repoted Pathogenic in ClinVar, LOF linked only to AR disease, no 2nd coding mt
chr7	107313633	107328880	COG5	1/0	16.803	GA4K166-01	carrier; (15kb DEL with exon, maternal), no 2nd variant
chr17	11784064	11784935	DNAH9	0/1	20.352	GA4K171-01	carrier; DEL of EXON, LOF linked to AR disease, no 2nd coding mt
chr9	36247443	36254553	GNE	1/0	43.179	GA4K171-01	carrier; DEL of GNE exon, maternally inherited, no 2nd coding mt
chr7	105074927	105089397	KMT2E	1/0	8.099	GA4K178-01	Exonic DEL in gene where LOF causes AD disease inherited from partially affected mom - DIAGNOSTIC
chr12	56044149	56044149	RPS26	1/0	9.296	GA4K180-01	3'UTR DUP (inherited from unaffected mother)
chr17	75958823	75988811	ACOX1	0/1	9.3	GA4K196-01	for follow-up; large INV variant involving 5' exons: gene with gain of function mutations, requires RNA studies
chr16	78150417	78229469	WWOX	1/0	10.155	GA4K223-01	carrier; (75kb DEL with exon, maternal), AR disease - no 2nd variant
chr9	34645665	34651238	GALT	1/0	12.818	GA4K231-01	carrier; DEL of GALT, AR disease, no 2nd coding mt
chr12	76334357	76393510	BBS10	1/0	6.119	GA4K234-01	carrier
chr7	152659511	152660903	XRCC2	0/1	6.672	GA4K237-04	carrier; (1.3 kb DEL with exon, maternally inherited), no 2nd variant
chr6	44306619	44310759	AARS2	0/1	6.738	GA4K243-01	carrier
