# Supplementary material for: Pangenome graphs improve the analysis of structural variants in rare genetic diseases
Source: Nat Commun. 2024 Jan 22;15:657. doi: 10.1038/s41467-024-44980-2 (PMC10803329; doi:10.1038/s41467-024-44980-2)
Supplement: Supplementary file 6 — Supplementary Data 3 [file 41467_2024_44980_MOESM6_ESM.xlsx]

## Sheet: Sheet1
Supplementary Data 3: Sex and age reporting for study participants.
Proband	Sex	Age Range
GA4K1-01	M	0-3
GA4K2-01	F	0-3
GA4K3-01	M	0-3
GA4K4-01	M	0-3
GA4K5-01	F	0-3
GA4K6-01	M	0-3
GA4K7-01	F	0-3
GA4K8-01	F	0-3
GA4K9-01	M	0-3
GA4K10-01	M	0-3
GA4K11-01	F	0-3
GA4K12-01	M	0-3
GA4K13-01	M	0-3
GA4K14-01	M	0-3
GA4K15-01	M	0-3
GA4K16-01	F	0-3
GA4K17-01	M	0-3
GA4K18-01	M	0-3
GA4K19-01	M	0-3
GA4K20	M	0-3
GA4K21	F	0-3
GA4K25	F	3-7
GA4K26	F	7-18
GA4K36	M	0-3
GA4K243-01	M	0-3
GA4K244-01	F	3-7
GA4K244-04	F	3-7
GA4K245-01	M	0-3
GA4K246-01	M	0-3
GA4K247-01	M	7-18
GA4K248-01	M	0-3
GA4K249-01	M	0-3
GA4K249-04	F	3-7
GA4K250-01	M	7-18
GA4K251-01	M	7-18
GA4K251-04	F	7-18
GA4K251-05	F	7-18
GA4K252-01	M	0-3
GA4K253-01	M	3-7
GA4K254-01	M	3-7
GA4K22	M	3-7
GA4K23	M	3-7
GA4K24	M	3-7
GA4K27	M	0-3
GA4K28	F	0-3
GA4K29	M	3-7
GA4K30	F	3-7
GA4K31	F	3-7
GA4K32	M	Over 18
GA4K33	M	7-18
GA4K34	M	3-7
GA4K35	M	3-7
GA4K37	F	3-7
GA4K38	F	Over 18
GA4K39	M	Over 18
GA4K40	M	3-7
GA4K41	F	3-7
GA4K42	M	7-18
GA4K43	F	Over 18
GA4K44	M	0-3
GA4K45	F	3-7
GA4K46	M	0-3
GA4K47	M	3-7
GA4K48	F	Over 18
GA4K49	F	Over 18
GA4K50	M	3-7
GA4K51	F	7-18
GA4K52	M	3-7
GA4K53	F	3-7
GA4K54	F	7-18
GA4K55	M	0-3
GA4K56	M	3-7
GA4K57	M	3-7
GA4K58	F	Over 18
GA4K59	M	7-18
GA4K59-05	F	Over 18
GA4K60	F	7-18
GA4K61	F	3-7
GA4K62-01	F	0-3
GA4K63-01	M	3-7
GA4K64-01	M	0-3
GA4K65-01	M	0-3
GA4K66-01	F	7-18
GA4K66-04	F	7-18
GA4K66-05	F	7-18
GA4K67-01	F	3-7
GA4K67-04	F	3-7
GA4K68-01	M	3-7
GA4K69-01	M	7-18
GA4K70-01	M	0-3
GA4K71-01	F	Over 18
GA4K72-01	M	7-18
GA4K73-01	M	3-7
GA4K74-01	F	0-3
GA4K75-01	F	0-3
GA4K76-01	M	3-7
GA4K77-01	M	7-18
GA4K78-01	F	0-3
GA4K79-01	F	3-7
GA4K80-01	M	0-3
GA4K81-01	F	7-18
GA4K82-01	M	3-7
GA4K83-01	M	7-18
GA4K84-01	F	0-3
GA4K85-01	M	7-18
GA4K86-01	M	0-3
GA4K87-01	F	7-18
GA4K88-01	F	3-7
GA4K89-01	F	3-7
GA4K90-01	M	0-3
GA4K91-01	M	0-3
GA4K92-01	F	0-3
GA4K93-01	F	0-3
GA4K94-01	M	0-3
GA4K95-01	M	0-3
GA4K96-01	F	0-3
GA4K97-01	M	0-3
GA4K98-01	M	7-18
GA4K99-01	F	7-18
GA4K100-01	F	0-3
GA4K101-01	F	7-18
GA4K102-01	F	3-7
GA4K103-01	M	3-7
GA4K104-01	F	0-3
GA4K105-01	F	0-3
GA4K106-01	F	7-18
GA4K107-01	F	7-18
GA4K108-01	F	7-18
GA4K109-01	M	3-7
GA4K110-01	M	0-3
GA4K111-01	M	0-3
GA4K112-01	M	0-3
GA4K112-04	M	3-7
GA4K113-01	M	3-7
GA4K114-01	F	0-3
GA4K115-01	M	3-7
GA4K116-01	M	0-3
GA4K117-01	M	0-3
GA4K118-01	M	0-3
GA4K119-01	M	7-18
GA4K120-01	F	3-7
GA4K121-01	M	7-18
GA4K122-01	M	3-7
GA4K123-01	F	7-18
GA4K124-01	F	3-7
GA4K125-01	M	0-3
GA4K126-01	M	3-7
GA4K126-04	M	0-3
GA4K126-05	M	0-3
GA4K127-01	F	0-3
GA4K128-01	F	7-18
GA4K129-01	F	3-7
GA4K130-01	M	3-7
GA4K131-01	M	3-7
GA4K132-01	M	Over 18
GA4K133-01	F	0-3
GA4K134-01	M	Over 18
GA4K135-01	M	3-7
GA4K136-01	F	3-7
GA4K137-01	M	3-7
GA4K138-01	F	0-3
GA4K139-01	M	7-18
GA4K139-04	F	7-18
GA4K140-01	M	0-3
GA4K141-01	F	0-3
GA4K142-01	M	7-18
GA4K143-01	M	0-3
GA4K144-01	M	7-18
GA4K145-01	M	0-3
GA4K146-01	M	0-3
GA4K147-01	M	7-18
GA4K148-01	M	3-7
GA4K149-01	M	7-18
GA4K150-01	F	7-18
GA4K151-01	F	3-7
GA4K152-01	M	7-18
GA4K153-01	F	7-18
GA4K153-04	M	7-18
GA4K153-05	M	7-18
GA4K154-01	M	Over 18
GA4K155-01	M	3-7
GA4K156-01	M	7-18
GA4K157-01	F	0-3
GA4K158-01	M	3-7
GA4K159-01	M	0-3
GA4K160-01	F	0-3
GA4K161-01	F	7-18
GA4K162-01	M	3-7
GA4K163-01	F	3-7
GA4K164-01	M	7-18
GA4K164-04	M	7-18
GA4K165-01	M	3-7
GA4K166-01	M	7-18
GA4K166-04	F	7-18
GA4K167-01	M	3-7
GA4K168-01	F	7-18
GA4K169-01	M	3-7
GA4K170-01	M	7-18
GA4K171-01	M	7-18
GA4K172-01	M	7-18
GA4K173-01	F	7-18
GA4K174-01	M	7-18
GA4K174-04	M	7-18
GA4K174-05	F	0-3
GA4K175-01	F	7-18
GA4K176-01	M	0-3
GA4K177-01	F	3-7
GA4K178-01	F	0-3
GA4K179-01	M	0-3
GA4K180-01	F	0-3
GA4K181-05	F	Over 18
GA4K181-06	M	Over 18
GA4K182-01	F	7-18
GA4K183-01	M	3-7
GA4K184-06	M	0-3
GA4K185-01	M	0-3
GA4K186-01	F	7-18
GA4K187-01	F	0-3
GA4K188-01	F	3-7
GA4K189-01	F	3-7
GA4K190-01	M	0-3
GA4K191-01	M	3-7
GA4K192-01	F	3-7
GA4K193-01	F	3-7
GA4K194-01	M	7-18
GA4K195-01	M	0-3
GA4K196-01	F	7-18
GA4K197-01	M	7-18
GA4K198-01	F	7-18
GA4K199-01	M	0-3
GA4K200-01	M	7-18
GA4K201-01	F	0-3
GA4K202-01	F	0-3
GA4K203-01	M	7-18
GA4K204-01	F	7-18
GA4K205-01	M	7-18
GA4K205-04	F	7-18
GA4K206-01	F	7-18
GA4K207-01	F	3-7
GA4K208-01	F	0-3
GA4K209-01	M	3-7
GA4K210-01	F	7-18
GA4K211-01C	M	PoC
GA4K212-01	F	7-18
GA4K212-04	M	7-18
GA4K212-05	F	7-18
GA4K212-06	F	7-18
GA4K212-07	F	Over 18
GA4K213-01	F	Over 18
GA4K214-01	M	3-7
GA4K215-01	F	7-18
GA4K216-01	F	7-18
GA4K217-01	M	7-18
GA4K218-01	M	7-18
GA4K219-01	F	7-18
GA4K220-01	M	Over 18
GA4K221-01	M	7-18
GA4K222-01	F	7-18
GA4K223-01	F	7-18
GA4K224-01	F	7-18
GA4K225-01	M	7-18
GA4K225-04	M	3-7
GA4K226-01	M	7-18
GA4K226-04	M	7-18
GA4K226-05	M	7-18
GA4K226-06	M	3-7
GA4K226-08	F	3-7
GA4K227-01	F	3-7
GA4K227-04	M	7-18
GA4K227-05	F	7-18
GA4K228-01	F	7-18
GA4K229-01	F	0-3
GA4K230-01	F	3-7
GA4K231-01	F	3-7
GA4K231-04	F	3-7
GA4K232-01	F	Over 18
GA4K233-01	F	7-18
GA4K234-01	F	7-18
GA4K235-01	M	7-18
GA4K236-01A	M	0-3
GA4K237-01	M	3-7
GA4K237-04	F	0-3
GA4K238-01	M	7-18
GA4K239-01	F	Unknown
GA4K240-01	M	3-7
GA4K241-01	F	3-7
GA4K242-01	M	Unknown
